# Supplementary material for: Insecticidal Activity and Free Radical Scavenging Properties of Isolated Phytoconstituents from the Saudi Plant Nuxia oppositifolia (Hochst.)
Source: Molecules. 2021 Feb 9;26(4):914. doi: 10.3390/molecules26040914 (PMC7915531; doi:10.3390/molecules26040914)
Supplement: Supplementary file 1 [file molecules-26-00914-s001.zip]

Archive with 2 entries (2 files):
- Adulticidal Suplemental data for_Nuxia.pdf
- SUPPLEMENTARY MATERIAL_Nuxia.pdf
